# Supplementary material for: HLA class-I-peptide stability mediates CD8+ T cell immunodominance hierarchies and facilitates HLA-associated immune control of HIV
Source: Cell Rep. 2021 Jul 13;36(2):109378. doi: 10.1016/j.celrep.2021.109378 (PMC8293625; doi:10.1016/j.celrep.2021.109378)
Supplement: Table S1. List of HIV epitopes tested by HLA class I-peptide stability assay, related to Figures 2 and 5 [file mmc2.xlsx]

## Sheet: Sheet1
Table S1. List of HIV epitopes tested by HLA class I-peptide stability assay, Related to Figure 2 and 5
Epitope	Epitope Code	Protein	HXB2 start	HXB2 end	Subprotein	HXB2 DNA Contig	Networked (Y/N)	Relative HLA MFI (10 uM)	Relative HLA MFI (100 uM)	NetMHC Pan 4.1 %Rank_EL
A*01
GSEELRSLY	GY9	Gag	71	79	p17	999..1026	N	0.754286	0.84597	0.036
ISERILSTY	IY9	Rev	55	63	Rev	8455..8591	N	1	0.966994	0.039
RRGWEVLKY	RY9	gp160	787	795	gp41(276-284)	8583..8609	N	0	0.009443	4.308
WRFDSRLAFH	WH10	Nef	183	192	Nef	9343..9369	N	0.024113	0.179609	16.155
YFPDWQNYT	YT9	Nef	120	128	Nef	9154..9180	Y	0.317869	0.530577	18.309
A*02
YVDRFYKTL	YL9	Gag	296	304	p24(164-172)	1675..1701	Y	0.131434	0.604526	1.085
LTFGWCFKLV	LV10	Nef	137	146	Nef	9205..9234	Y	0.058037	0.33134	9.932
SLYNTVATL	SL9	Gag	77	85	p17(77-85)	1018..1047	N	0.360886	0.872083	0.088
RIRQGLERA	RA9	gp160	846	854	gp41(335-343)	8760..8786	N	0.082776	0.374253	6.37
AIIRILQQL	AL9	Vpr	59	67	Vpr	5733..5759	N	0.243874	0.53406	0.262
ALVEICTEM	AM9	Pol	188	196	RT(33-41)	2646..2672	N	0.271896	0.934459	0.309
FLGKIWPSYK	FK10	Gag	433	442	p2p7p1p6(70-79)	2086..2115	N	0.366631	0.811115	17.439
GAFDLSFFL	GL9	Nef	83	91	Nef	9043..9069	N	0.277289	0.609685	0.541
ILKEPVHGV	IV9	Pol	464	472	RT(309-317)	3474..3500	N	0.374487	1	0.028
KLTPLCVTL	KL9	gp160	121	129	gp120(121-129)	6585..6611	Y	0.300504	0.507211	0.091
LVGPTPVNI	LI9	Pol	132	140	Protease(76-84)	2478..2504	Y	0.240591	0.459257	0.949
LLNATDIAV	LV9	gp160	814	822	gp41(303-311)	8664..8690	N	0.276	0.572869	0.466
PLTFGWCYKL	PL10	Nef	136	145	Nef	9202..9231	Y	0.112205	0	16.525
RGPGRAFVTI	RI10	gp160	311	320	gp120(311-320)	7155..7184	N	0.001172	0.474147	25.512
RILQQLLFI	RI9	Vpr	62	70	Vpr	5742..5768	N	0.20272	0.485168	0.68
SLLNATAIAV	SAV10	gp160	813	822	gp41(302-311)	8661..8690	N	0.351272	0.604408	0.585
VLEWRFDSRL	VL10	Nef	180	189	Nef	9334..9363	N	0.049009	0.413413	3.949
VIYQYMDDL	VL9	Pol	334	342	RT(179-187)	3084..3110	Y	0.033767	0.423145	5.227
VLAEAMSQV	VV9	Gag	362	370	p24	1873..1899	N	0.424434	0.793997	0.015
YTAFTIPSI	YI9	Pol	282	290	RT(127-135)	2928..2954	N	0.360886	0.872083	0.674
A*03
AVFIHNFKRK	AK10	Pol	894	903	Integrase(179-188)	4764..4793	N	0.265019	1	0.284
ALVEICTEMEK	AK11	Pol	188	198	RT(33-43)	2646..2678	N	0.071066	0.398925	1.342
AVDLSHFLK	ALK9	Nef	84	92	Nef	9046..9072	N	0.274026	0.781427	0.207
ERILSTYLGR	ER10	Rev	57	66	Rev	8471..8500	N	0.098688	0.58267	4.483
GIPHPAGLK	GK9	Pol	248	256	RT(93-101)	2826..2852	Y	0.312457	0.92374	0.409
HMYISKKAK	HK9	Vif	28	36	Vif	5122..5148	N	0.264419	0.814453	0.196
KLVDFRELNK	KK10	Pol	228	237	RT(73-82)	2766..2795	N	0.271024	0.803044	0.051
KTKPPLPSVKK	KK11	Vif	158	168	Vif	5512..5544	N	0.345483	0.967574	0.019
KIRLRPGGK	KK9	Gag	18	26	p17(18-26)	841..867	N	0.314859	0.84808	0.495
QVPLRPMTYK	QK10	Nef	73	82	Nef	9013..9042	N	0.288438	0.864893	0.201
QIYPGIKVR	QR9	Pol	424	432	RT(269-277)	3354..3380	N	0.140121	0.502207	0.39
RIRTWKSLVK	RK10	Vif	17	26	Vif	5089..5118	N	0.315459	0.86069	0.27
RMRGAHTNDVK	RK11	Pol	511	521	RT(356-366)	3615..3647	N	0.254811	0.842676	0.349
RLRPGGKKK	RK9	Gag	20	28	p17(20-28)	847..873	N	0.351488	0.966974	0.04
RLRDLLLIVTR	RR11	gp160	770	780	gp41(259-269)	8532..8564	N	0	0.028432	0.653
RLRPGGKKKY	RY10	Gag	20	29	p17(20-29)	847..876	N	0	0.030834	0.928
TVYYGVPVWK	TK10	gp160	37	46	gp120(37-46)	6333..6362	N	0	0.032636	0.079
AIFQSSMTK	ATK9	Pol	313	321	RT(158-166)	3021..3047	N	0.347885	0.661933	0.005
RLAFHHVAR	RR9	Nef	188	196	Nef	9358..9384	N	0.003513	0.032035	0.276
A*24
VYYDPSKDL	VL9	Pol	472	481	RT(317-325)	3498…3525	N	0.34702	0.813236	0.242
KYKLKHIVW	KW9	Gag	28	36	p17(28-36)	871..897	N	0.749827	0.971933	0.213
LFCASDAKAY	LY10	gp160	52	61	gp120(52-61)	6378..6407	N	0.029626	0.036729	16.855
RDYVDRFFKTL	RL11	Gag	294	304	p24(162-172)	1669..1701	Y	0.622661	0.744802	8.605
RYPLTFGW	RW8	Nef	134	141	Nef	9196..9219	Y	0.917186	0.974186	0.222
RYLKDQQLL	RL9	gp160	585	593	gp41(74-82)	7977..8003	N	0.850139	1	0.021
YLKDQQLL	YL8	gp160	586	593	gp41 (75-82)	7980..8003	N	0.266112	0.727304	1.739
B*07
FPVTPQVPL	FL9 (Nef)	Nef	68	76	Nef	8998..9024	N	0.348024	0.984802	0.048
FPRIWLHGL	FL9 (Vpr)	Vpr	34	42	Vpr	5658..5684	N	0.281155	0.726444	0.096
FPVTPQVPLR	FR10	Nef	68	77	Nef	8998..9024	N	0.107903	0.589666	1.972
GPGHKARVL	GL9	Gag	355	363	p24(223-231)	1852..1878	N	0.115502	0.291793	0.118
HPVHAGPIA	HA9	Gag	216	224	p24(84-92)	1435..1461	N	0.354103	0.835866	0.681
HPRVSSEVHI	HI10	Vif	48	57	Vif	5182..5211	N	0.007599	0.656535	0.324
IPRRIRQGL	IL9	gp160	843	851	gp41(332-340)	8751..8777	N	0.37538	1	0.013
RPNNNTRKSI	RI10	gp160	298	307	gp120(298-307)	7116..7145	N	0.025836	0.495441	0.09
RPAEPVPLQL	RL10	Rev	66	75	Rev	8498..8527	N	0.196049	0.848024	0.017
RPMTYKAAL	RL9	Nef	77	85	Nef	9025..9051	N	0.465046	0.87386	0.006
RQDILDLWIY	RY10	Nef	106	115	Nef	9115..9141	N	0	0.223404	41.2
SPAIFQSSM	SM9	Pol	311	319	RT(156-164)	3015..3041	N	0	0.133739	0.031
SPRTLNAWV	SV9	Gag	148	156	p24(16-24)	1231..1257	Y	0	0.113982	0.221
TPGPGVRYPL	TL10	Nef	128	137	Nef	9178..9207	Y	0	0.1231	0.17
TPQVPLRPM	TM9	Nef	71	79	Nef	9007..9033	N	0	0.121581	0.041
TPQDLNTML	TL9	Gag	180	188	p24(48-56)	1327..1353	Y	0.019757	0.016717	0.189
B*08
DCKTILKAL	DL9	Gag	329	337	p24(197-205)	1774..1800	N	0.014558	0.045913	0.315
EIYKRWII	EI8	Gag	260	267	p24(128-135)	1567..1590	N	0.417693	0.619261	0.487
ELRSLYNTV	EV9	Gag	74	82	p17(74-82)	1009..1035	N	0.092945	0.325868	0.481
FLKEKGGL	FL8	Nef	90	97	Nef	9064..9087	N	0.484882	1	0.034
GGKKKYKLK	GK9	Gag	24	32	p17(24-32)	859..885	N	0.079507	0.543113	28.344
GGKKKYKL	GL8	Gag	24	32	p17(24-32)	859..885	N	0.366181	0.744681	0.528
GPKVKQWPL	GL9	Pol	173	181	RT(18-26)	2601..2627	N	0.388578	0.863382	0.033
RVKEKYQHL	RL9	gp160	2	10	gp120(2-10)	6228..6254	N	0.31019	0.690929	0.017
RQGLERALL	RL9	gp160	848	856	gp41(337-345)	8766..8792	N	0.041433	0.023516	8.755
WPTVRERM	WM8	Nef	13	20	Nef	8833..8856	N	0.081747	0.025756	1.324
YLKDQQLL	YL8	gp160	586	593	gp41(75-82)	7980..8003	N	0.137738	0.027996	0.186
B*14
SAEPVPLQL	SL9	Rev	67	75	Rev	8501..8527	N	0.105541	0.0907974	0.491
CRAPRKKGC	CC9	Gag	405	413	p2p7p1p6(42-50)	2002..2028	N	0.17926	0.316869	6.303
DRFYKTLRA	DA9	Gag	298	306	p24(166-174)	1681..1707	Y	0.479051	1	0.054
ERYLKDQQL	EL9	gp160	584	592	gp41(73-81)	7974..8000	N	0.361101	0.603833	0.004
IRYQYNVL	IL8	Pol	297	304	RT(142-149)	2973..2996	Y	0.336528	0.213663	0.186
VRMYSPTSI	VI9	Gag	274	282	p24(142-150)	1609..1635	N	0.120285	0	0.12
B*15
RMRRAEPAA	RA9	Nef	19	27	Nef	8851..8877	N	0.638459	0.701547	3.961
GLNKIVRMY	GY9	Gag	269	277	p24(137-145)	1594..1620	Y	0.651805	0.868972	0.169
ILKEPVHGVY	IY10	Pol	464	473	RT(309-318)	3474..3503	N	0.81559	0.967243	0.03
LVGKLNWASQIY	LY12	Pol	415	426	RT(260-271)	3327..3362	N	0.234456	0	5.643
TQGYFPDWQNY	TY11	Nef	117	127	Nef	9145..9177	N	0.73673	1	0.303
FKRKGGIGGY	FY10 (Int)	Pol	900	909	Integrase(185-194)	4782..4811	Y	0.116773	0.167728	2.706
FQTKGLGISY	FY10 (Tat)	Tat	38	47	Tat	5942..5971	N	0.799818	0.949045	0.012
IQQEFGIPY	IY9	Pol	850	858	Integrase(135-143)	4632..4658	N	0.847134	0.974522	0.031
RKAKIIRDY	RY9	Pol	978	986	Integrase(263-271)	5016..5042	N	0.366697	0.575372	2.145
VKVIEEKAF	VF9	Gag	156	164	p24(24-32)	1255..1281	N	0.222323	0.429785	5.573
VTDSQYALGI	VI10	Pol	651	660	RT(496-505)	4035..4064	N	0.253867	0.314528	64.375
WRFDSRLAF	WF9	Nef	183	191	Nef	9343..9369	N	0.253867	0.314528	3.289
GKKAIGTVL	GL9	Pol	124	132	Protease(68-76)	2454..2480	N	0.067031	0.142251	3.887
YVDRFFKTL	YL9	Gag	296	304	p24(164-172)	1675..1701	Y	0.11192	0.434638	7.924
B*27
QRGNFRNQRK	QK10	Gag	380	388	p2p7p6p1(17-25)	1927..1953	N	0.107579	0.21818	1.572
FRNQRKTVK	FK9	Gag	383	391	p2p7p6p1(20-28)	1936..1962	N	0.545505	0.70984	0.784
KRKGGIGGY	KY9	Pol	901	909	Integrase(186-194)	4785..4811	Y	0.622971	0.931042	0.201
KRWIILGLNK	KK10	Gag	263	272	p24(131-140)	1576..1605	Y	0.839696	1	0.149
GRRGWEALKY	GY10	gp160	786	795	gp41(275-284)	8580..8609	N	0.598791	0.782828	0.345
IRLRPGGKK	IK9	Gag	19	27	p17(19-27)	844..870	N	0.458637	0.66954	0.557
RRQDILDLWI	RI10	Nef	105	114	Nef	9109..9138	N	0.497593	0.723721	0.751
VRHFPRIWL	VL9	Vpr	31	39	Vpr	5649..5675	N	0.652972	0.742528	0.309
LRPMTYKAA	LA9	Nef	76	84	Nef	9022..9048	N	0.090115	0.097728	9.827
B*35
DPNPQEVVL	DL9	gp160	78	86	gp120(78-86)	6456..6482	N	0.6032	0.775033	0.129
HPDIVIYQY	HY9	Pol	330	338	RT(175-183)	3072..3098	N	0.723763	0.764779	0.005
NPPIPVGDQY	NQY10	Gag	253	262	p24(121-130)	1546..1575	N	0.825992	1	0.067
NSSKVSQNY	NNY9	Gag	124	132	p17(124-132)	1159..1185	N	0.177193	0.364251	0.314
PPIPVGDIY	PY9	Gag	254	262	p24(122-130)	1549..1575	N	0.537637	0.433854	0.221
TAVPWNASW	TW9	gp160	606	614	gp41(95-103)	8040..8066	N	0.478909	0.612522	0.492
TVLDVGDAY	TY9	Pol	262	270	RT(107-115)	2868..2894	N	0.566845	0.772236	0.092
VPVWKEATTTL	VL11	gp160	42	52	gp120(42-52)	6348..6380	N	0.519304	0.692379	0.706
VPLDEDFRKY	VY10	Pol	273	282	RT(118-127)	2901..2930	N	0.674668	0.777208	0.163
VPLRPMTY	VY8	Nef	74	81	Nef	9016..9039	N	0.482327	0.599472	0.353
WASRELERF	WF9	Gag	36	44	p17(36-44)	895..921	N	0.389109	0.359901	1.096
HPVHAGPIA	HA9	Gag	216	224	p24(84-92)	1435..1461	N	0.569953	0.872291	0.584
YFPDWQNYT	YT9	Nef	120	128	Nef	9154..9180	Y	0.162588	0.207022	23.862
RPQVPLRPMTY	RY11	Nef	71	81	Nef	9007..9039	N	0.440379	0.66286	0.611
IPLTEEAEL	IL9	Pol	448	456	RT(293-301)	3426..3452	N	0.65416	0.67995	0.325
B*39
TPQDLNTML	TL9	Gag	180	188	p24(48-56)	1327..1353	Y	0.143207	0.0893513	0.644
GHQAAMQML	GL9	Gag	193	201	p24(61-69)	1366..1392	Y	0.652387	1	0.107
B*40
IEIKDTKEAL	IL10	Gag	92	101	p17(92-101)	1063..1092	N	0.58587	0.946637	0.092
IETVPVKL	IL8	Pol	160	167	RT(5-12)	2562..2585	N	0.504196	0.809345	0.304
IEELRQHLL	IL9	Pol	357	365	RT(202-210)	3153..3179	N	0.517976	0.803833	0.195
SEGATPQDL	SL9	Gag	176	184	p24(44-52)	1315..1341	Y	0.059251	0.253915	0.19
KELYPLTSL	KL9	Gag	481	489	p2p7p1p6(118-126)	2230..2256	N	0.546035	0.609169	0.021
LEKHGAITS	LS9	Nef	37	45	Nef	8905..8931	N	0.023425	0.114869	4.826
QELKNSAVSL	QL10	gp160	805	814	gp41(294-303)	8637..8666	N	0.278717	0.663786	0.11
KEKGGLEGL	KL9	Nef	92	100	Nef	9070..9096	N	0.561067	1	0.103
KETINEEAA	KA9	Gag	202	210	p24(70-78)	1393..1419	N	0.032694	0.090818	2.833
AEWDRVHPV	AV9	Gag	210	218	p24(78-86)	1417..1443	N	0.542027	0.82588	0.153
GELDRWEKI	GI9	Gag	11	19	p17(11-19)	820..846	N	0.29876	0.520982	0.25
REPHNEWTK	RL9	Vpr	12	20	Vpr	5592..5618	N	0.65176	0.793812	3.253
TERQANFL	TL8	Gag	427	434	p2p7p1p6(64-71)	2068..2091	N	0.267193	0.568333	1.082
GERIVDII	GI8	Pol	912	919	Integrase(197-204)	4818..4841	Y	0.575849	0.772016	1.859
IEAEVIPAET	IT10	Pol	799	808	Integrase(84-93)	4479..4508	N	0.206564	0.536265	3.617
								0.089816	0.277214
B*44
AEQASQDVKNW	AW11	Gag	306	316	p24(174-184)	1705..1737	Y	0	0.482494	0.005
AENLWVTVYY	AY10	gp160	31	40	gp120(31-40)	6315..6344	N	0	0	0.089
AENLWVTVY	AY9	gp160	31	39	gp120(31-39)	6315..6341	N	0.058924	0.081127	0.015
EEMNLPGRW	EW9	Pol	90	98	Protease(34-42)	2352..2378	N	0.009394	1	0.005
RDYVDRFYKTL	RL11	Gag	294	304	p24(162-172)	1669..1701	Y	0.094791	0.485909	12.383
EEKAFSPEV	EV9	Gag	160	168	p24(28-36)	1267..1293	Y	0	0.316823	0.375
LYNTVATLY	LY9	Gag	78	86	p17(78-86)	1021..1047	N	0	0.176772	4.601
B*52
RMYSPTSI	RI8	Gag	275	282	p24(143-150)	1612..1635	Y	0.668262	1	0.091
B*57
AVRHFPRIW	AW9	Vpr	30	38	Vpr	5646..5672	N	0.434311	0.781759	0.161
FSPEVIPMF	FF9	Gag	164	172	p24(32-40)	1279..1305	Y	0.003257	0.027144	0.728
HTQGYFPDWQ	HQ10	Nef	116	125	Nef	9142..9171	N	0.031488	0.016287	5.683
HTQGYFPDW	HW9	Nef	116	124	Nef	9142..9168	N	0.319218	0.662324	0.088
ISKKAKGWF	IF9	Vif	31	39	Vif	5131..5157	N	0.409338	0.557003	0.953
ISPRTLNAW	IW9 (p24)	Gag	147	155	p24(15-23)	1228..1254	Y	0.363735	0.959826	0.144
IVLPEKDSW	IW9 (RT)	Pol	399	407	RT(244-252)	3279..3305	N	0.482085	0.7481	0.026
KAFSPEVIPMF	KF11	Gag	162	172	p24(30-40)	1273..1305	Y	0.221498	0.568947	0.171
KTAVQMAVF	KF9	Pol	888	896	Integrase(173-181)	4746..4772	N	0.080347	0.275787	0.187
KAFSPEVI	KI8	Gag	162	169	p24(30-37)	1273..1296	Y	0.066232	0.221498	5.707
KAIGTVLV	KV8	Pol	126	133	Protease(70-77)	2460..2483	N	0.052117	0	10.527
KAVRLIKFLY	KY10	Rev	14	23	Rev	6009..6038	N	0.134636	0.428882	0.398
LTFGWCFKL	LL9	Nef	137	145	Nef	9205..9231	Y	0	0	1.911
STTVKAACWW	SW10	Pol	838	847	Integrase(123-132)	4596..4625	N	0.351792	0.499457	0.591
TSTLQEQIGW	TW10	Gag	240	249	p24(108-117)	1507..1536	Y	0.51683	0.824104	0.105
YTPGPGIRY	YY9	Nef	127	135	Nef	9175..9201	N	0	0	2.036
QASQEVKNW	QW9	Gag	308	316	p24(176-184)	1711..1737	Y	0	0.054289	0.101
YFPDWQNYT	YT9	Nef	120	128	Nef	9154..9180	Y	0.049946	0.29316	74.231
IATESIVIW	IAW9	Pol	530	538	RT(375-383)	3672..3698	Y	0.485342	1	0.026
QAVRIIKILY	QY10	Rev	14	23	Rev	6009..6038	N	0	0	1.198
LGHGVSIEW	LW9	Vif	81	89	Vif	5281..5307	N	0	0.005429	0.198
KAAFDLSFF	KF9	Nef	82	90	Nef	9040..9066	N	0	0.102063	0.534
AAFDLSFFL	AL9	Nef	83	91	Nef	9043..9069	N	0	0.004343	1.503
B*58
IAMESIVIW	IW9	Pol	530	538	RT(375-383)	3672..3698	Y	0.502519	0.384131	0.006
KAYETEVHNVW	KW11	gp160	59	69	gp120(59-69)	6399..6431	N	0.598237	0.865239	0.014
RSLYNTVATLY	RY11	Gag	76	86	p17(76-86)	1015..1047	N	0.503778	0.740554	0.494
KAVRLIKFLY	KY10	Rev	14	23	Rev	6009..6038	N	0.108816	0.293451	0.616
TSTVEEQIQW	TQW10	Gag	240	249	p24(108-117)	1507..1536	Y	0.457179	0.90932	0.034
EPVDPRLEPW	EW10	Tat	2	11	Tat	5834..5863	N	0.455919	0.814861	1.803
KAAFDLSFF	KF9	Nef	82	90	Nef	9040..9066	N	0.552897	0.857683	0.256
HTQGYFPDW	HW9	Nef	116	124	Nef	9142..9168	N	0.628463	1	0.099
QASQEVKNW	QW9	Gag	308	316	p24(176-184)	1711..1737	Y	0.505038	0.998741	0.055
QTRVLAIERYL	QL11	gp160	577	587	gp41(66-76)	7953..7985	N	0.217884	0.351385	6.649
B*81
LFLDGIDKA	LA9	Pol	715	723	RT(560)-Integrase(8)	4227..4253	N	0.037204	0.091406	39.25
TPVNIIGRNML	TL11	Pol	136	146	Protease(80-90)	2490..2522	Y	0.711399	0.999525	0.264
TPQDLNTML	TL9	Gag	180	188	p24(48-56)	1327..1353	Y	0.530726	0.873529	0.04
FPRIWLHGL	FL9	Vpr	34	42	Vpr	5658..5684	N	0.690004	1	0.044
Cw*07
KRQEILDLWVY	KY11	Nef	105	115	Nef	9109..9141	N	0.983166	0.72855	0.779
RRQEILDLWIY	RY11	Nef	105	115	Nef	9109..9141	N	1	0.995791	1.02
